# Supplementary material for: Stress Responses of Shade-Treated Tea Leaves to High Light Exposure after Removal of Shading
Source: Plants (Basel). 2020 Mar 1;9(3):302. doi: 10.3390/plants9030302 (PMC7154902; doi:10.3390/plants9030302)
Supplement: Supplementary file 1 [file plants-09-00302-s001.zip]

Archive with 7 entries (4 files):
- supplementary files_plants-706262_R3/
- supplementary files_plants-706262_R3/Table_S1_200210.docx
- __MACOSX/
- __MACOSX/supplementary files_plants-706262_R3/
- __MACOSX/supplementary files_plants-706262_R3/._Table_S1_200210.docx
- supplementary files_plants-706262_R3/FigS1&S2_200210.pptx
- __MACOSX/supplementary files_plants-706262_R3/._FigS1&S2_200210.pptx
